# Supplementary material for: Effects of ankle Kinesio taping on knee and ankle joint biomechanics during unanticipated jumps in collegiate athletes
Source: PLoS One. 2024 Aug 1;19(8):e0305480. doi: 10.1371/journal.pone.0305480 (PMC11293634; doi:10.1371/journal.pone.0305480)
Supplement: S1 Data — (ZIP) [file pone.0305480.s001.zip]

Archive with 2 entries (2 files):
- Kinematic characteristics.xlsx
- Kinetic characteristics.xlsx
