# Supplementary material for: Effects of ankle Kinesio taping on knee and ankle joint biomechanics during unanticipated jumps in collegiate athletes
Source: PLoS One. 2024 Aug 1;19(8):e0305480. doi: 10.1371/journal.pone.0305480 (PMC11293634; doi:10.1371/journal.pone.0305480)
Supplement: S1 Data — (ZIP) [file pone.0305480.s001.zip › Kinematic characteristics.xlsx]

## Sheet: Peak angle 
Peak knee flexion angle									Peak knee valgus angle
	LSJ				RSJ					LSJ				RSJ
	NT	PT	KT		NT	PT	KT			NT	PT	KT		NT	PT	KT
Prticipant 1	40.52	39.88	38.73		37.83	38.64	38.26		Prticipant 1	8.44	5.89	6.32		5.07	5.57	6.04
Prticipant 2	34.03	22.97	43.72		40.81	37.25	38.88		Prticipant 2	1.84	0.99	2.08		2.93	1.95	2.86
Prticipant 3	48.07	46.77	42.13		45.01	43.59	47.75		Prticipant 3	10.75	9.15	6.28		7.71	7.7	7.71
Prticipant 4	40.5	39.42	41.32		34.24	34.3	41.32		Prticipant 4	4.09	6.1	1.29		3.38	2.34	3.79
Prticipant 5	46.14	48.35	44.27		51.84	45.71	51.36		Prticipant 5	7	8.32	10.17		8.92	8.08	8.06
Prticipant 6	41.33	40.78	40.1		38.65	38.14	38.28		Prticipant 6	1.33	0.34	1.03		2.43	2.63	2.12
Prticipant 7	38.71	39.71	40.48		36.32	36.43	38.84		Prticipant 7	2.75	2.8	3.96		5.1	5.12	4.52
Prticipant 8	49.93	45.97	40.48		51.88	50.79	51.06		Prticipant 8	1.73	3.09	0.11		1.88	2.76	1.16
Prticipant 9	45.39	43.29	30.73		44.19	44.05	46.38		Prticipant 9	2.61	3.96	1.71		3.78	3.42	2.65
Prticipant 10	36.93	38.81	36.06		38.26	33.89	41.24		Prticipant 10	7.04	6.43	7.88		7.49	8.07	8.48
Prticipant 11	47.68	47.78	47.8		47.56	48.22	47.69		Prticipant 11	8.51	6.82	6.33		8.4	8.65	8.43
Prticipant 12	36.34	38.26	37.34		33.79	36.05	35.85		Prticipant 12	4.4	4.35	4.75		3.89	3.51	2.22
Prticipant 13	40.53	37.08	42.56		39.54	42.1	40.24		Prticipant 13	6.98	5.38	4.95		9.97	8.34	7.34
Prticipant 14	26	41.17	40.08		27.45	37.26	37.61		Prticipant 14	12.11	10.51	11.27		5.56	5.17	5.62
Prticipant 15	42.8	48.12	51.71		42.3	44.19	45.53		Prticipant 15	2.87	2.32	4.47		4.4	4.35	3.31
Prticipant 16	32.14	31.08	32.16		34.49	33.89	36.21		Prticipant 16	3.32	1.92	1.01		5.66	4.16	5.04
Prticipant 17	32.84	34.92	34.42		32.75	34.04	33.56		Prticipant 17	6.3	7.21	7.73		8.61	9.27	8.34
Prticipant 18	36.79	35.31	37.73		31.87	35.31	33.84		Prticipant 18	15.51	15.27	15.1		6.55	6.49	6.37
Peak knee internal rotation angle									Peak ankle plantarflexion angle									Peak ankle inversion angle
	LSJ				RSJ					LSJ				RSJ					LSJ				RSJ
	NT	PT	KT		NT	PT	KT			NT	PT	KT		NT	PT	KT			NT	PT	KT		NT	PT	KT
Prticipant 1	12.14	11.36	5.47		10.28	13.55	7.49		Prticipant 1	18.64	12.24	15.4		22.31	21.01	18.68		Prticipant 1	2.95	4.24	1		8.85	8.67	4.35
Prticipant 2	4.42	4.18	4.28		4.64	3.94	6.93		Prticipant 2	46.4	45.93	41.2		26.45	27.49	28.1		Prticipant 2	3.82	4.77	1.71		8.45	8.7	8.22
Prticipant 3	16.62	12.53	10.93		14.41	10.41	13.27		Prticipant 3	16.6	10.87	15.67		23.14	11.09	20.82		Prticipant 3	0.03	0.52	0.03		1.79	4.45	4.95
Prticipant 4	11.45	14.74	13.86		10.48	12.01	11.63		Prticipant 4	37.24	36.78	35.81		31.35	32.85	31.14		Prticipant 4	5.99	4.12	3.14		3.78	5.93	4.89
Prticipant 5	5.71	2.65	6.19		8.48	0.42	6.76		Prticipant 5	25.27	16.89	21.62		30.88	29.2	29.54		Prticipant 5	6.22	5.29	4.67		8.13	7.08	12.8
Prticipant 6	1.88	7.16	2.55		0.91	3.93	2		Prticipant 6	25.6	22.35	21.98		26.15	29.36	30.01		Prticipant 6	5.17	3.32	4.27		5.4	3.17	7.49
Prticipant 7	6.3	5.98	9.06		12.44	10.44	11.2		Prticipant 7	35.93	32.6	28.11		39.95	36.32	35.93		Prticipant 7	3.12	4.02	2.85		3.78	6.25	2.85
Prticipant 8	1.65	9.67	3.96		5.6	10.36	6.42		Prticipant 8	20.28	20.6	22.16		29.49	22.64	30.12		Prticipant 8	5.93	8.69	7.66		9.98	9.95	11.33
Prticipant 9	7.2	6.96	2.87		7.72	6.18	4.07		Prticipant 9	22.7	25.94	25.56		34.61	34.19	34.3		Prticipant 9	10.61	9.75	6.81		9.48	10.1	12.68
Prticipant 10	4.83	1.85	1.71		5.84	8.27	5.85		Prticipant 10	30.38	27.54	30.06		29.95	28.08	26.88		Prticipant 10	3.44	4.52	1.25		6.42	4.16	5.92
Prticipant 11	7.14	2.48	1.96		8.76	3.49	5.02		Prticipant 11	15.04	11.85	12.15		18.07	15.98	19.05		Prticipant 11	1.95	2.2	2.23		3.41	2.74	2.07
Prticipant 12	8.09	12.99	6.88		8.45	10.97	7.04		Prticipant 12	25.82	22.48	26.81		33.34	35.37	36.64		Prticipant 12	2.1	2.72	3.17		1.8	4.68	1.27
Prticipant 13	7.68	1.24	5.01		11.1	3.13	6.15		Prticipant 13	28.61	34.94	23.77		37.43	39.8	35.6		Prticipant 13	3.2	2.85	1.05		4.85	1.67	5.72
Prticipant 14	12.21	11.29	12.07		13.29	10.3	10.74		Prticipant 14	27.26	16.99	25.45		28	27.89	30.31		Prticipant 14	1.68	3.66	1.39		3.9	5.59	2.71
Prticipant 15	3.9	2.78	2.93		7.25	4.2	3.92		Prticipant 15	25.3	27.97	27.54		19.02	30.51	35.69		Prticipant 15	9.18	6.65	5.09		7.54	7.82	8.38
Prticipant 16	4.26	4.41	6.6		5.38	7.97	10.58		Prticipant 16	26.09	29.19	28.07		31.02	30.12	27		Prticipant 16	1.98	4.1	2.59		7.11	7.68	8.33
Prticipant 17	11.37	7.75	6.79		15	12.17	9.78		Prticipant 17	19.06	18.18	23.29		33.43	23.99	23.04		Prticipant 17	9.01	5.9	4.13		5.41	9.75	11.42
Prticipant 18	5.27	5.1	3.59		6.12	7.68	6.39		Prticipant 18	13.92	10.65	13.24		18.68	13.46	18.64		Prticipant 18	2.5	4.52	2.15		4.17	2.23	1.53

## Sheet: Peak angular velocity
Peak knee flexion angular velocity									Peak knee valgus angular velocity
	LSJ				RSJ					LSJ				RSJ
	NT	PT	KT		NT	PT	KT			NT	PT	KT		NT	PT	KT
Prticipant 1	371.57	402.82	432.23		306.04	430.72	368.16		Prticipant 1	79.05	76.51	62.45		103.7	82.16	65.61
Prticipant 2	375.22	348.56	366.57		94.3	230.8	329.98		Prticipant 2	75.75	66.61	79.67		70.47	70.88	51.61
Prticipant 3	376.22	506.51	496.05		486.74	452.71	387.93		Prticipant 3	74.09	71.37	75.76		116.36	64.32	111.63
Prticipant 4	391.34	485.99	529.23		336.46	381.88	394.45		Prticipant 4	123.64	121.06	120.46		79.65	64.02	55.92
Prticipant 5	445.54	521.43	393.03		348.48	353.16	465.6		Prticipant 5	78.94	95.63	96.07		85.19	56.55	81.57
Prticipant 6	372.45	301.76	428.84		443.77	278.68	467.89		Prticipant 6	49.68	48.47	48.57		65.79	14.51	33.99
Prticipant 7	332.46	321.34	329.67		322.34	251.48	275.13		Prticipant 7	68.27	66.14	82.27		83.34	83.07	112.4
Prticipant 8	388.66	501.48	447.57		467.13	502.1	438.38		Prticipant 8	81.99	74.42	85.6		43.6	93.32	36.84
Prticipant 9	482.73	389.14	404.5		403.31	409.22	401.25		Prticipant 9	55.15	56.01	45.94		50.83	42.73	33.64
Prticipant 10	396.47	539.3	378.96		478.74	280.2	363.88		Prticipant 10	102.1	107.01	107.76		67.17	68.08	62.58
Prticipant 11	498.07	498.3	478.26		430.82	450.54	394.82		Prticipant 11	89.92	98.38	74.75		128.65	157.41	132.11
Prticipant 12	279.1	335.94	202.15		199.25	112.41	159.99		Prticipant 12	105.5	104.87	107.03		58.95	41.46	32.26
Prticipant 13	429.42	317.82	292.66		397.01	243.66	326.17		Prticipant 13	77.57	63.51	74.24		69.18	33.05	68.74
Prticipant 14	334.88	526.92	462.07		450.75	507.26	486.17		Prticipant 14	47.58	57.98	43.98		90.48	96.63	89.21
Prticipant 15	436.16	425.82	329.3		361.82	307.55	96.44		Prticipant 15	43.05	46.28	47.64		55.13	43.5	45.07
Prticipant 16	324.71	206.23	305		244.98	352.3	347.67		Prticipant 16	73.19	74.35	75.1		35.25	30.52	49.87
Prticipant 17	388.07	434.65	425.61		383.9	355.9	321.41		Prticipant 17	50.77	44.62	48.36		134.21	123.81	121.14
Prticipant 18	508.07	497.31	416.56		447.98	396	318.57		Prticipant 18	86.73	80.47	85.41		153.32	138.49	136.11
Peak knee internal rotation angular velocity									Peak ankle plantarflexion angular velocity									Peak ankle inversion angular velocity
	LSJ				RSJ					LSJ				RSJ					LSJ				RSJ
	NT	PT	KT		NT	PT	KT			NT	PT	KT		NT	PT	KT			NT	PT	KT		NT	PT	KT
Prticipant 1	125.36	153.71	124.59		132.24	102.23	165.43		Prticipant 1	45.18	47.84	56.64		51.62	74.78	64.23		Prticipant 1	39.1	99.76	33.88		53.57	89.87	137.1
Prticipant 2	110.43	115.13	172.39		74.41	69.79	116.87		Prticipant 2	84.87	83.79	86.4		94.3	79.97	98.64		Prticipant 2	31.93	23.84	35.33		59.76	95.56	95.98
Prticipant 3	219.7	86.06	134.74		96.43	70.29	87.24		Prticipant 3	67.63	61.99	53.29		99.68	90.58	82.27		Prticipant 3	74.93	60.31	61.76		72.11	36.48	34.52
Prticipant 4	152.99	143.79	169.5		121.99	127.31	128		Prticipant 4	187.62	145.84	120.36		106.46	101.5	97.9		Prticipant 4	20.67	19.81	77.39		41.25	49.92	43.46
Prticipant 5	206.33	75.07	123.82		119.85	109.27	72.5		Prticipant 5	130.06	103.32	138.4		77.86	65.91	68.85		Prticipant 5	71.44	39.47	38.87		54.55	58.13	52.47
Prticipant 6	147.78	182.03	79.53		88.79	32.3	122.53		Prticipant 6	43.68	38.46	44.39		65.11	69.89	61.48		Prticipant 6	30.31	56.21	77.59		46.29	42.22	41.66
Prticipant 7	71.89	80.72	83.14		86.8	51.37	81.86		Prticipant 7	50.79	43.09	66.67		66.04	61.94	90.26		Prticipant 7	30.87	86.8	26.38		78.24	76.21	74.15
Prticipant 8	144.82	159.88	137.41		92.94	175.87	98.44		Prticipant 8	54.93	93.45	90.1		103.27	107.67	72.85		Prticipant 8	24.36	82.23	46.35		69.49	68.46	62.97
Prticipant 9	88.58	111.33	82.48		60.62	38.05	49.08		Prticipant 9	59.28	104.19	60.38		60.43	60.11	82.82		Prticipant 9	80.97	82.33	44.57		69.84	67.57	64.22
Prticipant 10	123.06	164.22	117.33		89.76	111.05	109.94		Prticipant 10	100.7	107.75	112.52		118.46	112.56	133.21		Prticipant 10	27.16	41.73	27.13		75.17	63.65	65.28
Prticipant 11	128.23	125.31	122.57		85.08	129.43	120.95		Prticipant 11	126.95	106.09	129.04		121.07	113.35	112.75		Prticipant 11	124.84	41.31	107.85		67.95	76.13	50.77
Prticipant 12	105.76	135.86	107.11		77.9	53.13	114.99		Prticipant 12	88.95	87.29	82.75		53.19	56.8	51.61		Prticipant 12	64.19	64.64	35.88		100.63	99.16	94.53
Prticipant 13	160.18	140.03	134.34		112.94	58.84	78.05		Prticipant 13	153.58	152.32	162.25		106.71	107.93	106.59		Prticipant 13	46.43	24.56	34.49		92.96	91.72	91.11
Prticipant 14	229.49	86.12	121.26		49.16	80.78	70.2		Prticipant 14	78.29	68.07	75.83		54.72	74.46	69.31		Prticipant 14	102.88	139.13	89.24		95.5	87.99	94.5
Prticipant 15	57.65	88.52	108.06		138.89	80.05	110.54		Prticipant 15	90.18	84.26	84.52		82.66	74.2	60.72		Prticipant 15	98.53	82.41	54.05		69.02	53.14	87.43
Prticipant 16	97.98	98.15	143.26		161.45	148.94	116.76		Prticipant 16	105.92	106.14	114.51		108.52	100.35	102.88		Prticipant 16	54.02	99.05	78.97		79.07	99.23	85.87
Prticipant 17	293.58	152.34	75.24		95.99	104.37	106.52		Prticipant 17	140.3	129.42	111.17		138.27	139.2	125.09		Prticipant 17	95.46	76.96	44.07		116.45	67.18	110
Prticipant 18	85.75	98.16	176.67		97.51	105.68	112.38		Prticipant 18	54.57	54.24	55.11		47.1	49.61	57.61		Prticipant 18	20.16	71.51	19.94		81.62	85.47	81.75

## Sheet: Time to peak vGRF
Time to peak vGRF
	LSJ				RSJ
	NT	PT	KT		NT	PT	KT
Prticipant 1	70	75	75		65	70	80
Prticipant 2	105	85	115		100	105	90
Prticipant 3	65	50	75		50	50	90
Prticipant 4	90	85	95		95	80	95
Prticipant 5	70	65	95		65	75	80
Prticipant 6	45	90	115		115	75	90
Prticipant 7	95	95	90		85	120	105
Prticipant 8	95	65	105		65	70	75
Prticipant 9	85	85	85		85	80	85
Prticipant 10	85	80	80		75	100	105
Prticipant 11	60	65	70		50	65	65
Prticipant 12	110	95	95		110	105	110
Prticipant 13	85	100	100		75	105	105
Prticipant 14	60	70	65		50	50	55
Prticipant 15	90	80	65		75	100	100
Prticipant 16	75	100	95		85	90	100
Prticipant 17	70	70	80		70	65	75
Prticipant 18	80	60	65		90	65	70
