# Supplementary material for: Effects of ankle Kinesio taping on knee and ankle joint biomechanics during unanticipated jumps in collegiate athletes
Source: PLoS One. 2024 Aug 1;19(8):e0305480. doi: 10.1371/journal.pone.0305480 (PMC11293634; doi:10.1371/journal.pone.0305480)
Supplement: S1 Data — (ZIP) [file pone.0305480.s001.zip › Kinetic characteristics.xlsx]

## Sheet: Peak vGRF
Peak vGRF
	LSJ				RSJ
	NT	PT	KT		NT	PT	KT
Prticipant 1	1.72	1.78	1.77		1.69	1.69	1.54
Prticipant 2	1.93	1.79	2		1.83	1.92	1.73
Prticipant 3	1.91	1.73	1.76		2.05	1.89	1.86
Prticipant 4	1.82	1.81	1.78		1.73	1.89	1.61
Prticipant 5	1.95	1.69	1.68		1.84	1.8	1.57
Prticipant 6	1.73	1.65	1.82		1.65	1.64	1.63
Prticipant 7	2.04	1.98	2.11		1.86	1.8	1.76
Prticipant 8	2.02	2.16	1.86		1.95	1.86	1.89
Prticipant 9	2.12	1.95	1.91		1.97	1.86	1.72
Prticipant 10	1.89	2	2		2	2.04	1.85
Prticipant 11	1.7	1.45	1.7		1.54	1.47	1.57
Prticipant 12	1.83	2.17	1.98		1.95	1.87	1.79
Prticipant 13	2	1.8	1.8		1.98	1.88	1.82
Prticipant 14	1.99	2.15	2.1		1.97	1.96	1.87
Prticipant 15	2.03	2.15	2.26		2.18	2.13	2.03
Prticipant 16	1.54	1.8	1.71		1.79	1.85	1.74
Prticipant 17	2.12	2.1	2.25		1.98	1.83	1.71
Prticipant 18	1.91	2.18	1.77		1.79	1.91	1.75

## Sheet: Peak moment
Peak knee flexion moment									Peak knee valgus moment
	LSJ				RSJ					LSJ				RSJ
	NT	PT	KT		NT	PT	KT			NT	PT	KT		NT	PT	KT
Prticipant 1	0.4	0.4	0.13		0.27	0.24	0.41		Prticipant 1	0.1	0.07	0.05		1.17	1.23	1.13
Prticipant 2	0.67	0.89	0.79		0.54	0.71	0.7		Prticipant 2	0.26	0.26	0.25		0.5	0.44	0.83
Prticipant 3	0.7	0.19	0.32		0.16	0.26	0.3		Prticipant 3	0.05	0.08	0.09		1.44	1.37	1.26
Prticipant 4	0.4	0.56	0.52		0.55	0.53	0.39		Prticipant 4	0.06	0.06	0.05		1.28	0.61	0.36
Prticipant 5	0.36	0.31	0.34		0.27	0.29	0.38		Prticipant 5	0.1	0.21	0.36		1	0.62	0.77
Prticipant 6	0.71	0.73	0.34		0.75	0.43	0.49		Prticipant 6	0.14	0.16	0.16		1.16	1.15	1.27
Prticipant 7	0.3	0.2	0.25		0.56	0.59	0.54		Prticipant 7	0.21	0.24	0.29		0.9	0.86	0.6
Prticipant 8	0.36	0.15	0.39		0.2	0.31	0.53		Prticipant 8	0.16	0.28	0.15		0.44	0.62	0.87
Prticipant 9	0.34	0.29	0.22		0.67	0.26	0.26		Prticipant 9	0.14	0.22	0.21		0.87	0.77	0.6
Prticipant 10	0.37	0.23	0.21		0.58	0.54	0.47		Prticipant 10	0.15	0.14	0.12		1.15	1.03	1.11
Prticipant 11	0.56	0.62	0.66		0.23	0.26	0.24		Prticipant 11	0.29	0.35	0.35		0.24	0.55	0.27
Prticipant 12	0.44	0.3	0.5		0.28	0.38	0.24		Prticipant 12	0.28	0.22	0.21		1.33	1.12	1.22
Prticipant 13	0.97	0.93	0.75		0.66	0.58	0.6		Prticipant 13	0.27	0.23	0.22		0.86	0.84	0.22
Prticipant 14	0.21	0.56	0.51		0.42	0.48	0.5		Prticipant 14	0.08	0.07	0.05		1.11	0.99	0.97
Prticipant 15	0.31	0.36	0.25		0.69	0.69	0.68		Prticipant 15	0.15	0.13	0.11		1.39	1.6	1.28
Prticipant 16	0.57	0.82	0.84		0.27	0.23	0.68		Prticipant 16	0.41	0.4	0.4		1.06	0.47	0.19
Prticipant 17	0.31	0.58	0.13		0.78	0.63	0.22		Prticipant 17	0.2	0.26	0.21		0.14	0.27	0.36
Prticipant 18	0.18	0.2	0.27		0.56	0.74	0.65		Prticipant 18	0.05	0.07	0.06		0.84	0.98	0.86
Peak knee internal rotation moment									Peak ankle plantarflexion moment									Peak ankle inversion moment
	LSJ				RSJ					LSJ				RSJ					LSJ				RSJ
	NT	PT	KT		NT	PT	KT			NT	PT	KT		NT	PT	KT			NT	PT	KT		NT	PT	KT
Prticipant 1	0.07	0.01	0.02		0.16	0.11	0.13		Prticipant 1	1.8	1.7	1.71		1.65	1.52	1.45		Prticipant 1	0.76	0.75	0.7		0.04	0.05	0.03
Prticipant 2	0.13	0.17	0.16		0.34	0.15	0.19		Prticipant 2	1.29	1.41	1.39		1.48	1.34	1.28		Prticipant 2	0.79	0.85	0.63		0.36	0.34	0.39
Prticipant 3	0.09	0.03	0.04		0.04	0.03	0.1		Prticipant 3	1.28	1.14	1.1		1.04	0.72	0.86		Prticipant 3	0.87	0.78	0.74		0.1	0.09	0.1
Prticipant 4	0.13	0.1	0.15		0.04	0.36	0.33		Prticipant 4	1.27	1.74	1.37		0.75	0.73	0.61		Prticipant 4	1.21	0.97	0.77		0.35	0.34	0.37
Prticipant 5	0.05	0.04	0.09		0.27	0.36	0.16		Prticipant 5	1.04	0.99	1.25		1.34	1.18	1.1		Prticipant 5	0.8	0.63	0.39		0.35	0.31	0.34
Prticipant 6	0.07	0.07	0.07		0.16	0.17	0.05		Prticipant 6	1.14	1.1	1.21		1	1	0.87		Prticipant 6	0.92	0.91	0.97		0.12	0.14	0.16
Prticipant 7	0.08	0.08	0.06		0.4	0.39	0.37		Prticipant 7	1.36	1.7	1.79		1.22	1.32	1.1		Prticipant 7	0.83	0.72	0.68		0.07	0.06	0.14
Prticipant 8	0.07	0.05	0.07		0.4	0.36	0.33		Prticipant 8	1.69	1.19	1.35		1.12	1.07	1.07		Prticipant 8	0.81	0.72	0.78		0.39	0.38	0.34
Prticipant 9	0.06	0.06	0.06		0.15	0.16	0.17		Prticipant 9	2.09	1.98	1.68		1.24	1.27	1.17		Prticipant 9	1.22	1	0.99		0.16	0.18	0.14
Prticipant 10	0.09	0.06	0.06		0.02	0.06	0.07		Prticipant 10	1.66	1.49	1.61		1.13	1.16	1.28		Prticipant 10	0.7	0.9	0.84		0.1	0.08	0.05
Prticipant 11	0.13	0.12	0.14		0.46	0.43	0.42		Prticipant 11	1.34	1.54	1.25		0.78	0.81	0.79		Prticipant 11	0.6	0.7	0.62		0.26	0.24	0.23
Prticipant 12	0.05	0.04	0.02		0.14	0.02	0.01		Prticipant 12	1.82	1.83	1.31		1.23	1.2	1.12		Prticipant 12	0.75	0.76	0.52		0.03	0.05	0.07
Prticipant 13	0.13	0.17	0.18		0.32	0.45	0.39		Prticipant 13	1.41	1.41	1.57		1.53	1.44	1.5		Prticipant 13	0.53	0.62	0.51		0.18	0.17	0.14
Prticipant 14	0.04	0.06	0.08		0.11	0.18	0.12		Prticipant 14	1.26	1.79	1.48		1.1	1.13	1.03		Prticipant 14	0.5	0.47	0.39		0.01	0.04	0.03
Prticipant 15	0.04	0.07	0.04		0.14	0.14	0.13		Prticipant 15	1.22	1.53	1.37		1.04	1.32	1.17		Prticipant 15	0.85	0.97	0.71		0.01	0.03	0.03
Prticipant 16	0.13	0.12	0.12		0.44	0.42	0.38		Prticipant 16	1.3	1.14	1.29		1.32	0.98	0.87		Prticipant 16	0.64	0.57	0.36		0.31	0.25	0.28
Prticipant 17	0.11	0.07	0.04		0.25	0.29	0.22		Prticipant 17	1.14	1.29	1.08		1.16	1.05	1.22		Prticipant 17	0.97	0.88	0.66		0.13	0.11	0.12
Prticipant 18	0.04	0.05	0.05		0.26	0.2	0.18		Prticipant 18	1.53	1.04	1.32		0.91	1.28	1.34		Prticipant 18	0.91	0.7	0.65		0.22	0.2	0.2
